# Supplementary material for: Kudoa septempunctata Spores Cause Acute Gastroenteric Symptoms in Mouse and Musk Shrew Models as Evidenced In Vitro in Human Colon Cells
Source: Pathogens. 2023 May 20;12(5):739. doi: 10.3390/pathogens12050739 (PMC10220943; doi:10.3390/pathogens12050739)
Supplement: Supplementary file 1 [file pathogens-12-00739-s001.zip]

Archive with 1 entries (1 files):
- pathogens-2378798-supplementary.pdf
